# Supplementary material for: Mechanisms of Enhanced Low-Temperature Lignocellulose Degradation by an ARTP-Induced Paenarthrobacter nitroguajacolicus Mutant: Physicochemical Characterization, Comparative Genomic Analysis, and Transcriptional Expression Profile Verification
Source: Microorganisms. 2026 Mar 24;14(4):728. doi: 10.3390/microorganisms14040728 (PMC13118209; doi:10.3390/microorganisms14040728)
Supplement: Supplementary file 1 [file microorganisms-14-00728-s001.zip]

Archive with 1 entries (1 files):
- microorganisms-4174084-supplementary.pdf
